# Supplementary material for: Behavioral Patterns in Breaking Bad News Communication: An Ethnographic Study with Hematologists
Source: Int J Environ Res Public Health. 2022 Feb 23;19(5):2585. doi: 10.3390/ijerph19052585 (PMC8910064; doi:10.3390/ijerph19052585)
Supplement: Supplementary file 1 [file ijerph-19-02585-s001.zip]

Archive with 2 entries (2 files):
- Supplementary File S1 - SRQR checklist.pdf
- Supplementary File S2 - BAS scores.pdf
